# Supplementary material for: Integrated Metabolomics and Network Pharmacology to Decipher the Latent Mechanisms of Protopanaxatriol against Acetic Acid-Induced Gastric Ulcer
Source: Int J Mol Sci. 2022 Oct 11;23(20):12097. doi: 10.3390/ijms232012097 (PMC9602736; doi:10.3390/ijms232012097)
Supplement: Supplementary file 1 [file ijms-23-12097-s001.zip]

Archive with 1 entries (1 files):
- ijms-1788930-supplementary.pdf
